# Supplementary material for: A Value Framework for Evaluating Population Genomic Programs: A Mixed Methods Approach
Source: J Pers Med. 2025 Jul 12;15(7):307. doi: 10.3390/jpm15070307 (PMC12296045; doi:10.3390/jpm15070307)
Supplement: Supplementary file 1 [file jpm-15-00307-s001.zip]

Archive with 1 entries (1 files):
- jpm-3716382-supplementary.pdf
